# Supplementary material for: Children and Young Adults with Epilepsy Exhibit an Interictal Autonomic Dysfunction: A Prospective Exploratory Study
Source: Brain Sci. 2024 Jun 29;14(7):670. doi: 10.3390/brainsci14070670 (PMC11274926; doi:10.3390/brainsci14070670)
Supplement: Supplementary file 1 [file brainsci-14-00670-s001.zip]

Archive with 1 entries (1 files):
- brainsci-3077828-supplementary.pdf
